# Supplementary material for: Pericoronary, but Not Epicardial, Cardiac Fat Thickness Is Associated with Sarcopenia in Hospitalized Older Adults
Source: Medicina (Kaunas). 2026 Jun 8;62(6):1115. doi: 10.3390/medicina62061115 (PMC13302967; doi:10.3390/medicina62061115)
Supplement: Supplementary file 1 [file medicina-62-01115-s001.zip]

Archive with 1 entries (1 files):
- medicina-4267565-supplementary.pdf
